# Supplementary material for: A Novel Contraception Counseling and Shared Decision-Making Curriculum for Internal Medicine Residents
Source: MedEdPORTAL. 2020 Dec 4;16:11046. doi: 10.15766/mep_2374-8265.11046 (PMC7727611; doi:10.15766/mep_2374-8265.11046)
Supplement: Supplementary file 1 — Contraception SDM Presurvey.docxContraception SDM Postsurvey.docxContraception SDM Survey Key.docxAuthor-Owned Video.movVideo Viewing Instructions and Questions.docxVideo Observation Tool.docxOral Contraceptive Dosing Chart.pdf7 Steps of SDM for Contraception.docxPowerPoint Lecture.pptx [file mep_2374-8265.11046-s001.zip]

Archive with 10 entries (10 files):
- A. Contraception SDM Presurvey.docx
- B. Contraception SDM Postsurvey.docx
- C. Contraception SDM Survey Key.docx
- D. Author-Owned Video.mov
- E. Video Viewing Instructions and Questions.docx
- F. Video Observation Tool.docx
- G. Oral Contraceptive Dosing Chart.pdf
- H. 7 Steps of SDM for Contraception.docx
- I. PowerPoint Lecture.pptx
- _Educational_Summary_Report_11046.pdf
